# Supplementary material for: ﻿A new species of Umbilia Jousseaume, 1884 (Mollusca, Cypraeidae) from the Pliocene fauna of the Roe Plains, Western Australia
Source: Zookeys. 2023 Jul 5;1169:1–13. doi: 10.3897/zookeys.1169.106338 (PMC10339109; doi:10.3897/zookeys.1169.106338)
Supplement: XML Treatment for Umbilia [file zookeys.1169.106338-treatment1.xml]

<!DOCTYPE tp:taxon-treatment
  PUBLIC "-//TaxonX//DTD Taxonomic Treatment Publishing DTD v0 20100105//EN" "tax-treatment-NSO.dtd">
<tp:taxon-treatment xmlns:tp="http://www.plazi.org/taxpub"><tp:treatment-meta><kwd-group><label>Taxon classification</label><kwd>
                  <named-content content-type="kingdom">Animalia</named-content>
                </kwd><kwd>
                  <named-content content-type="order">Littorinimorpha</named-content>
                </kwd><kwd>
                  <named-content content-type="family">Cypraeidae</named-content>
                </kwd></kwd-group><mixed-citation publication-type="journal"><person-group><name><surname>Southgate</surname><given-names>Paul C.</given-names></name><name><surname>Militz</surname><given-names>Thane A.</given-names></name></person-group><article-title>﻿A new species of <italic><tp:taxon-name><tp:taxon-name-part taxon-name-part-type="genus" reg="Umbilia">Umbilia</tp:taxon-name-part></tp:taxon-name></italic> Jousseaume, 1884 (<tp:taxon-name><tp:taxon-name-part taxon-name-part-type="phylum">Mollusca</tp:taxon-name-part></tp:taxon-name>, <tp:taxon-name><tp:taxon-name-part taxon-name-part-type="family">Cypraeidae</tp:taxon-name-part></tp:taxon-name>) from the Pliocene fauna of the Roe Plains, Western Australia</article-title><source>Zookeys</source><day>05</day><month>07</month><year>2023</year><volume>1169</volume><fpage>1</fpage><lpage>13</lpage><pub-id pub-id-type="doi">10.3897/zookeys.1169.106338</pub-id></mixed-citation></tp:treatment-meta><tp:nomenclature><label>﻿Genus</label><tp:taxon-name>
                <object-id xmlns:xlink="http://www.w3.org/1999/xlink" content-type="arpha" xlink:type="simple">25A9D262-0683-57CD-BF80-24CD4BF0A61A</object-id>
                <tp:taxon-name-part taxon-name-part-type="genus" reg="Umbilia">Umbilia</tp:taxon-name-part>
              </tp:taxon-name><tp:taxon-authority>Cossmann, 1903</tp:taxon-authority></tp:nomenclature><tp:treatment-sec sec-type="type species" id="SECID0E4LAE"><title>Type species.</title><p><italic><tp:taxon-name><tp:taxon-name-part taxon-name-part-type="genus" reg="Cypraea">Cypraea</tp:taxon-name-part><tp:taxon-name-part taxon-name-part-type="species" reg="umbilicata">umbilicata</tp:taxon-name-part></tp:taxon-name></italic> G.B. Sowerby I, 1825 (by original designation); <italic><tp:taxon-name><tp:taxon-name-part taxon-name-part-type="genus" reg="Umbilia">Umbilia</tp:taxon-name-part><tp:taxon-name-part taxon-name-part-type="species" reg="hesitata">hesitata</tp:taxon-name-part></tp:taxon-name></italic> Iredale (1916) by subsequent designation.</p></tp:treatment-sec></tp:taxon-treatment>
