# Supplementary material for: ﻿A new species of Umbilia Jousseaume, 1884 (Mollusca, Cypraeidae) from the Pliocene fauna of the Roe Plains, Western Australia
Source: Zookeys. 2023 Jul 5;1169:1–13. doi: 10.3897/zookeys.1169.106338 (PMC10339109; doi:10.3897/zookeys.1169.106338)
Supplement: XML Treatment for Umbilia tomdarraghi [file zookeys.1169.106338-treatment2.xml]

<!DOCTYPE tp:taxon-treatment
  PUBLIC "-//TaxonX//DTD Taxonomic Treatment Publishing DTD v0 20100105//EN" "tax-treatment-NSO.dtd">
<tp:taxon-treatment xmlns:tp="http://www.plazi.org/taxpub"><tp:treatment-meta><kwd-group><label>Taxon classification</label><kwd>
                  <named-content content-type="kingdom">Animalia</named-content>
                </kwd><kwd>
                  <named-content content-type="order">Littorinimorpha</named-content>
                </kwd><kwd>
                  <named-content content-type="family">Cypraeidae</named-content>
                </kwd></kwd-group><mixed-citation publication-type="journal"><person-group><name><surname>Southgate</surname><given-names>Paul C.</given-names></name><name><surname>Militz</surname><given-names>Thane A.</given-names></name></person-group><article-title>﻿A new species of <italic><tp:taxon-name><tp:taxon-name-part taxon-name-part-type="genus" reg="Umbilia">Umbilia</tp:taxon-name-part></tp:taxon-name></italic> Jousseaume, 1884 (<tp:taxon-name><tp:taxon-name-part taxon-name-part-type="phylum">Mollusca</tp:taxon-name-part></tp:taxon-name>, <tp:taxon-name><tp:taxon-name-part taxon-name-part-type="family">Cypraeidae</tp:taxon-name-part></tp:taxon-name>) from the Pliocene fauna of the Roe Plains, Western Australia</article-title><source>Zookeys</source><day>05</day><month>07</month><year>2023</year><volume>1169</volume><fpage>1</fpage><lpage>13</lpage><pub-id pub-id-type="doi">10.3897/zookeys.1169.106338</pub-id></mixed-citation></tp:treatment-meta><tp:nomenclature><label>﻿</label><tp:taxon-name>
                <object-id xmlns:xlink="http://www.w3.org/1999/xlink" content-type="arpha" xlink:type="simple">B69D63D6-7CEB-5C0C-B006-DBFFE6CFFF02</object-id>
                <tp:taxon-name-part taxon-name-part-type="genus" reg="Umbilia">Umbilia</tp:taxon-name-part>
                <tp:taxon-name-part taxon-name-part-type="species" reg="tomdarraghi">tomdarraghi</tp:taxon-name-part>
                <object-id xmlns:xlink="http://www.w3.org/1999/xlink" content-type="zoobank" xlink:type="simple">https://zoobank.org/45ADDEA9-CBF4-4FB7-A3FB-E1E34ED0EEF8</object-id>
              </tp:taxon-name><tp:taxon-status xmlns:xlink="http://www.w3.org/1999/xlink" xlink:type="simple">sp. nov.</tp:taxon-status><xref ref-type="fig" rid="F1">Figs 1</xref><xref ref-type="fig" rid="F2">, 2</xref><xref ref-type="table" rid="T1">, Table 1</xref><tp:nomenclature-citation-list><tp:nomenclature-citation><tp:taxon-name>
                    <tp:taxon-name-part taxon-name-part-type="genus" reg="Umbilia">Umbilia</tp:taxon-name-part>
                    <tp:taxon-name-part taxon-name-part-type="species" reg="hesitata">hesitata</tp:taxon-name-part>
                  </tp:taxon-name><comment>—<xref ref-type="bibr" rid="B3">Darragh 2002</xref>: 380, fig. 9 a–f.</comment></tp:nomenclature-citation><tp:nomenclature-citation><tp:taxon-name>
                    <tp:taxon-name-part taxon-name-part-type="genus" reg="Umbilia">Umbilia</tp:taxon-name-part>
                    <tp:taxon-name-part taxon-name-part-type="species" reg="hesitata">hesitata</tp:taxon-name-part>
                  </tp:taxon-name><comment>—<xref ref-type="bibr" rid="B22">Wilson and Clarkson 2004</xref>: 342, pl. 352, fig. b.</comment></tp:nomenclature-citation><tp:nomenclature-citation><tp:taxon-name>
                    <tp:taxon-name-part taxon-name-part-type="genus" reg="Umbilia">Umbilia</tp:taxon-name-part>
                    <tp:taxon-name-part taxon-name-part-type="species" reg="hesitata">hesitata</tp:taxon-name-part>
                  </tp:taxon-name><comment>—<xref ref-type="bibr" rid="B5">Goudey 2015</xref>: 41, figs b, c.</comment></tp:nomenclature-citation><tp:nomenclature-citation><tp:taxon-name>
                    <tp:taxon-name-part taxon-name-part-type="genus" reg="Umbilia">Umbilia</tp:taxon-name-part>
                    <tp:taxon-name-part taxon-name-part-type="species" reg="hesitata">hesitata</tp:taxon-name-part>
                  </tp:taxon-name><comment>—<xref ref-type="bibr" rid="B13">Lorenz 2018</xref>: 106, fig. 19.</comment></tp:nomenclature-citation></tp:nomenclature-citation-list></tp:nomenclature><tp:treatment-sec sec-type="material" id="SECID0ETQAE"><title>Material examined.</title><p><bold><italic>Holotype</italic>.</bold> Australia • Madura district, Roe Plains, Western Australia; October 1988; G.W. Kendrick leg.; dry specimen (fossil); among spoil material excavated from quarry, 2.5 km north of Hampton microwave repeater tower (<named-content xmlns:xlink="http://www.w3.org/1999/xlink" content-type="dwc:verbatimCoordinates" xlink:type="simple"><named-content content-type="geo-json" specific-use="{&#34;type&#34;:&#34;Point&#34;,&#34;coordinates&#34;:[127.579722,-31.942778]}" id="NCID0EBRAE" xlink:type="simple">31°56'34"S, 127°34'47"E</named-content></named-content>); <named-content xmlns:xlink="http://www.w3.org/1999/xlink" content-type="dwc:institutional_code" xlink:title="Western Australian Museum" xlink:href="http://grbio.org/institution/western-australian-museum" xlink:type="simple">WAM</named-content> 89.636b.</p><p><bold><italic>Paratypes</italic>.</bold> Australia • 1; same location as holotype; October 1988; G.W. Kendrick leg.; dry specimen (fossil); <named-content xmlns:xlink="http://www.w3.org/1999/xlink" content-type="dwc:institutional_code" xlink:title="Western Australian Museum" xlink:href="http://grbio.org/institution/western-australian-museum" xlink:type="simple">WAM</named-content> 89.636a (paratype 1) • 1; same location as holotype; October 1988; G.W. Kendrick leg.; dry specimen (fossil); <named-content xmlns:xlink="http://www.w3.org/1999/xlink" content-type="dwc:institutional_code" xlink:title="Western Australian Museum" xlink:href="http://grbio.org/institution/western-australian-museum" xlink:type="simple">WAM</named-content> 89.636c (paratype 2) • 1; same location as holotype; October 1988; G.W. Kendrick leg.; dry specimen (fossil); <abbrev xmlns:xlink="http://www.w3.org/1999/xlink" xlink:title="Museums Victoria" id="ABBRID0EZRAE" xlink:type="simple">MV</abbrev> P121294 (paratype 5) • 1; among spoil material in Main Roads quarry 16 km south of Madura Roadhouse, Madura (<named-content xmlns:xlink="http://www.w3.org/1999/xlink" content-type="dwc:verbatimCoordinates" xlink:type="simple"><named-content content-type="geo-json" specific-use="{&#34;type&#34;:&#34;Point&#34;,&#34;coordinates&#34;:[127.047222,-32.039444]}" id="NCID0EASAE" xlink:type="simple">32°02'22"S, 127°02'50"E</named-content></named-content>), Roe Plains, Western Australia; August 1985; G.W. Kendrick leg.; dry specimen (fossil); <named-content xmlns:xlink="http://www.w3.org/1999/xlink" content-type="dwc:institutional_code" xlink:title="Western Australian Museum" xlink:href="http://grbio.org/institution/western-australian-museum" xlink:type="simple">WAM</named-content> 85.1462 (paratype 3) • 1; among spoil material in pit, 1.5 km north of Hampton microwave repeater tower (<named-content xmlns:xlink="http://www.w3.org/1999/xlink" content-type="dwc:verbatimCoordinates" xlink:type="simple"><named-content content-type="geo-json" specific-use="{&#34;type&#34;:&#34;Point&#34;,&#34;coordinates&#34;:[127.579722,-31.942778]}" id="NCID0EMSAE" xlink:type="simple">31°56'34"S, 127°34'47"E</named-content></named-content>); October 1984; A. Rowe leg.; <named-content xmlns:xlink="http://www.w3.org/1999/xlink" content-type="dwc:institutional_code" xlink:title="Western Australian Museum" xlink:href="http://grbio.org/institution/western-australian-museum" xlink:type="simple">WAM</named-content> 84.2136 (paratype 4) • 1; among spoil from foundation holes for Hampton microwave repeater tower (<named-content xmlns:xlink="http://www.w3.org/1999/xlink" content-type="dwc:verbatimCoordinates" xlink:type="simple"><named-content content-type="geo-json" specific-use="{&#34;type&#34;:&#34;Point&#34;,&#34;coordinates&#34;:[127.579722,-31.942778]}" id="NCID0EYSAE" xlink:type="simple">31°56'34"S, 127°34'47"E</named-content></named-content>); April 1969; T.A. Darragh leg.; <abbrev xmlns:xlink="http://www.w3.org/1999/xlink" xlink:title="Museums Victoria" id="ABBRID0E4SAE" xlink:type="simple">MV</abbrev> P302721 (paratype 6) • 1; same locality as preceding; June, 2004; P. Hunt leg.; <abbrev xmlns:xlink="http://www.w3.org/1999/xlink" xlink:title="Peter Hunt collection" id="ABBRID0EBTAE" xlink:type="simple">PH</abbrev> collection (paratype 7) • 1; among spoil material alongside Eyre Highway, east of Madura, Western Australia, March 1995 (material probably sourced from Main Roads quarry 16 km south of Madura Roadhouse, Madura (<named-content xmlns:xlink="http://www.w3.org/1999/xlink" content-type="dwc:verbatimCoordinates" xlink:type="simple"><named-content content-type="geo-json" specific-use="{&#34;type&#34;:&#34;Point&#34;,&#34;coordinates&#34;:[127.047222,-32.039444]}" id="NCID0EITAE" xlink:type="simple">32°02'22"S, 127°02'50"E</named-content></named-content>); A. Bishop leg.; <abbrev xmlns:xlink="http://www.w3.org/1999/xlink" xlink:title="Adrian Bishop collection" id="ABBRID0ENTAE" xlink:type="simple">AB</abbrev> collection (paratype 8) • 1; among spoil material north of Hampton microwave repeater tower (31°56'26"S, 127°35'26"E); July 2007; C. Goudey leg.; <abbrev xmlns:xlink="http://www.w3.org/1999/xlink" xlink:title="Chris Goudey collection" id="ABBRID0ERTAE" xlink:type="simple">CG</abbrev> collection (paratype 9) • 1; among spoil material at Hampton microwave repeater tower (<named-content xmlns:xlink="http://www.w3.org/1999/xlink" content-type="dwc:verbatimCoordinates" xlink:type="simple"><named-content content-type="geo-json" specific-use="{&#34;type&#34;:&#34;Point&#34;,&#34;coordinates&#34;:[127.580556,-31.964444]}" id="NCID0EYTAE" xlink:type="simple">31°57'52"S, 127°34'50"E</named-content></named-content>); J. Fell leg.; <abbrev xmlns:xlink="http://www.w3.org/1999/xlink" xlink:title="Jonathan Fell collection" id="ABBRID0E4TAE" xlink:type="simple">JF</abbrev> collection (paratype 10).</p><fig id="F1" position="float" orientation="portrait"><object-id xmlns:xlink="http://www.w3.org/1999/xlink" content-type="doi" xlink:type="simple">10.3897/zookeys.1169.106338.figure1</object-id><object-id xmlns:xlink="http://www.w3.org/1999/xlink" content-type="arpha" xlink:type="simple">E054B6DA-9CAA-5B33-953F-0130D32A518D</object-id><label>Figure 1.</label><caption><p><italic><tp:taxon-name><tp:taxon-name-part taxon-name-part-type="genus" reg="Umbilia">Umbilia</tp:taxon-name-part><tp:taxon-name-part taxon-name-part-type="species" reg="tomdarraghi">tomdarraghi</tp:taxon-name-part></tp:taxon-name></italic> sp. nov.; dorsal, ventral and marginal aspects <bold>A</bold> holotype <named-content xmlns:xlink="http://www.w3.org/1999/xlink" content-type="dwc:institutional_code" xlink:title="Western Australian Museum" xlink:href="http://grbio.org/institution/western-australian-museum" xlink:type="simple">WAM</named-content> 89.636b <bold>B</bold> paratype 4, <named-content xmlns:xlink="http://www.w3.org/1999/xlink" content-type="dwc:institutional_code" xlink:title="Western Australian Museum" xlink:href="http://grbio.org/institution/western-australian-museum" xlink:type="simple">WAM</named-content> 84.2136 <bold>C</bold> paratype 1, <named-content xmlns:xlink="http://www.w3.org/1999/xlink" content-type="dwc:institutional_code" xlink:title="Western Australian Museum" xlink:href="http://grbio.org/institution/western-australian-museum" xlink:type="simple">WAM</named-content> 89.636a.</p></caption><graphic xmlns:xlink="http://www.w3.org/1999/xlink" xlink:href="zookeys-1169-001_article-106338__-g001.jpg" position="float" orientation="portrait" xlink:type="simple" id="oo_873247.jpg"><uri content-type="original_file" xlink:type="simple">https://binary.pensoft.net/fig/873247</uri></graphic></fig></tp:treatment-sec><tp:treatment-sec sec-type="material" id="SECID0ELVAE"><title>Other material.</title><p>Australia; Roe Plains, same location as holotype; dry specimen (fossil); among spoil material; <abbrev xmlns:xlink="http://www.w3.org/1999/xlink" xlink:title="Chris Goudey collection" id="ABBRID0ERVAE" xlink:type="simple">CG</abbrev> (1 repaired specimen).</p></tp:treatment-sec><tp:treatment-sec sec-type="diagnosis" id="SECID0EVVAE"><title>Diagnosis.</title><p>Shell pyriform to ovately pyriform, humped; dorsal summit towards posterior, <abbrev xmlns:xlink="http://www.w3.org/1999/xlink" xlink:title="v" id="ABBRID0E2VAE" xlink:type="simple">W/L</abbrev> = 59%, <abbrev xmlns:xlink="http://www.w3.org/1999/xlink" xlink:title="height to length ratio" id="ABBRID0E6VAE" xlink:type="simple">H/L</abbrev> = 48%; spire impressed; protoconch projecting and prominent, positioned to the left side and visible when the shell is viewed from a dorsal aspect. Coarse columellar teeth extending onto base. Anterior and posterior terminals extended; anterior lateral flanges well-developed, thickened; anterior extremity broad, flattened, rounded; anterior tips blunt. Anterior dorsal tubercules absent; a small, raised callus on left side only; anterior groove absent.</p></tp:treatment-sec><tp:treatment-sec sec-type="description" id="SECID0EDWAE"><title>Description.</title><p>Of average shell length for the genus (76–87 mm; Table <xref ref-type="table" rid="T1">1</xref>); shell pyriform to ovately pyriform, humped, with highest point towards posterior; <abbrev xmlns:xlink="http://www.w3.org/1999/xlink" xlink:title="v" id="ABBRID0ENWAE" xlink:type="simple">W/L</abbrev> = 59.4%, <abbrev xmlns:xlink="http://www.w3.org/1999/xlink" xlink:title="height to length ratio" id="ABBRID0ERWAE" xlink:type="simple">H/L</abbrev> = 48.3%, and <abbrev xmlns:xlink="http://www.w3.org/1999/xlink" xlink:title="height to width ratio" id="ABBRID0EVWAE" xlink:type="simple">H/W</abbrev> = 81.3%. Shell formula [82(59-48-81) 20:17]. Anterior and posterior extremities extended; anterior extremity rounded, supported by broad, thickened, lateral flanges; anterior tips rounded, not pointed; posterior terminal curved to left with right posterior tip extending further; dorsum smooth. Single anterior tubercule evident as small, raised callus on left side only; anterior groove absent; base convex, broad, flattened anteriorly. Aperture widening anteriorly, narrowest at anterior end of posterior canal; apertural teeth coarse, evenly spaced, and well developed along whole length and on both sides of the aperture; columellar teeth extending onto base. Labral teeth (28–35) more numerous than columellar teeth (22–30). Shell margins rounded, smooth; spire umbilicate; protoconch large (4.8 ± 0.4 mm diameter; <italic>n</italic> = 6), projecting and prominent, positioned to the left so that the penultimate body whorl has greater exposure on the right side of the spire (Fig. <xref ref-type="fig" rid="F2">2A, B</xref>). Fossula narrow, smooth, and slightly concave.</p><table-wrap id="T1" position="float" orientation="portrait"><label>Table 1.</label><caption><p>Descriptions and repositories of the type series of <italic><tp:taxon-name><tp:taxon-name-part taxon-name-part-type="genus" reg="Umbilia">Umbilia</tp:taxon-name-part><tp:taxon-name-part taxon-name-part-type="species" reg="tomdarraghi">tomdarraghi</tp:taxon-name-part></tp:taxon-name></italic> sp. nov.</p></caption><table id="TID0EQJAG" rules="all"><tbody><tr><td rowspan="1" colspan="1">
                        <bold>Specimens (repository)</bold>
                      </td><td rowspan="1" colspan="1">
                        <bold>Length (mm)</bold>
                      </td><td rowspan="1" colspan="1">
                        <bold>Width (mm)</bold>
                      </td><td rowspan="1" colspan="1">
                        <bold>Height (mm)</bold>
                      </td><td rowspan="1" colspan="1">
                        <bold>Columellar teeth</bold>
                      </td><td rowspan="1" colspan="1">
                        <bold>Labral teeth</bold>
                      </td></tr><tr><td rowspan="1" colspan="1">Holotype (<named-content xmlns:xlink="http://www.w3.org/1999/xlink" content-type="dwc:institutional_code" xlink:title="Western Australian Museum" xlink:href="http://grbio.org/institution/western-australian-museum" xlink:type="simple">WAM</named-content> 89.636b)</td><td rowspan="1" colspan="1">86.8</td><td rowspan="1" colspan="1">52.1</td><td rowspan="1" colspan="1">41.7</td><td rowspan="1" colspan="1">30</td><td rowspan="1" colspan="1">35</td></tr><tr><td rowspan="1" colspan="1">Paratype 1 (<named-content xmlns:xlink="http://www.w3.org/1999/xlink" content-type="dwc:institutional_code" xlink:title="Western Australian Museum" xlink:href="http://grbio.org/institution/western-australian-museum" xlink:type="simple">WAM</named-content> 89.636a)</td><td rowspan="1" colspan="1">83.5</td><td rowspan="1" colspan="1">49.8</td><td rowspan="1" colspan="1">40.4</td><td rowspan="1" colspan="1">28</td><td rowspan="1" colspan="1">33</td></tr><tr><td rowspan="1" colspan="1">Paratype 2 (<named-content xmlns:xlink="http://www.w3.org/1999/xlink" content-type="dwc:institutional_code" xlink:title="Western Australian Museum" xlink:href="http://grbio.org/institution/western-australian-museum" xlink:type="simple">WAM</named-content> 89.636c)</td><td rowspan="1" colspan="1">83.6</td><td rowspan="1" colspan="1">50.2</td><td rowspan="1" colspan="1">40.6</td><td rowspan="1" colspan="1">25</td><td rowspan="1" colspan="1">31</td></tr><tr><td rowspan="1" colspan="1">Paratype 3 (<named-content xmlns:xlink="http://www.w3.org/1999/xlink" content-type="dwc:institutional_code" xlink:title="Western Australian Museum" xlink:href="http://grbio.org/institution/western-australian-museum" xlink:type="simple">WAM</named-content> 85.1462)</td><td rowspan="1" colspan="1">76.6</td><td rowspan="1" colspan="1">45.5</td><td rowspan="1" colspan="1">36.6</td><td rowspan="1" colspan="1">22</td><td rowspan="1" colspan="1">30</td></tr><tr><td rowspan="1" colspan="1">Paratype 4 (<named-content xmlns:xlink="http://www.w3.org/1999/xlink" content-type="dwc:institutional_code" xlink:title="Western Australian Museum" xlink:href="http://grbio.org/institution/western-australian-museum" xlink:type="simple">WAM</named-content> 84.2136)</td><td rowspan="1" colspan="1">87.3</td><td rowspan="1" colspan="1">50.7</td><td rowspan="1" colspan="1">40.6</td><td rowspan="1" colspan="1">26</td><td rowspan="1" colspan="1">31</td></tr><tr><td rowspan="1" colspan="1">Paratype 5 (<abbrev xmlns:xlink="http://www.w3.org/1999/xlink" xlink:title="Museums Victoria" id="ABBRID0EZ3AE" xlink:type="simple">MV</abbrev> P121294)</td><td rowspan="1" colspan="1">80.7</td><td rowspan="1" colspan="1">46.7</td><td rowspan="1" colspan="1">38.1</td><td rowspan="1" colspan="1">26</td><td rowspan="1" colspan="1">31</td></tr><tr><td rowspan="1" colspan="1">Paratype 6 (<abbrev xmlns:xlink="http://www.w3.org/1999/xlink" xlink:title="Museums Victoria" id="ABBRID0ER4AE" xlink:type="simple">MV</abbrev> P302721)</td><td rowspan="1" colspan="1">80.8</td><td rowspan="1" colspan="1">47.2</td><td rowspan="1" colspan="1">39.1</td><td rowspan="1" colspan="1">26</td><td rowspan="1" colspan="1">33</td></tr><tr><td rowspan="1" colspan="1">Paratype 7 (<abbrev xmlns:xlink="http://www.w3.org/1999/xlink" xlink:title="Peter Hunt collection" id="ABBRID0EJ5AE" xlink:type="simple">PH</abbrev>)</td><td rowspan="1" colspan="1">85.5</td><td rowspan="1" colspan="1">52.2</td><td rowspan="1" colspan="1">41.2</td><td rowspan="1" colspan="1">28</td><td rowspan="1" colspan="1">32</td></tr><tr><td rowspan="1" colspan="1">Paratype 8 (<abbrev xmlns:xlink="http://www.w3.org/1999/xlink" xlink:title="Adrian Bishop collection" id="ABBRID0EB6AE" xlink:type="simple">AB</abbrev>)</td><td rowspan="1" colspan="1">80.6</td><td rowspan="1" colspan="1">48.3</td><td rowspan="1" colspan="1">39.5</td><td rowspan="1" colspan="1">26</td><td rowspan="1" colspan="1">28</td></tr><tr><td rowspan="1" colspan="1">Paratype 9 (<abbrev xmlns:xlink="http://www.w3.org/1999/xlink" xlink:title="Chris Goudey collection" id="ABBRID0EZ6AE" xlink:type="simple">CG</abbrev>)</td><td rowspan="1" colspan="1">78.0</td><td rowspan="1" colspan="1">47.0</td><td rowspan="1" colspan="1">39.0</td><td rowspan="1" colspan="1">23</td><td rowspan="1" colspan="1">29</td></tr><tr><td rowspan="1" colspan="1">Paratype 10 (<abbrev xmlns:xlink="http://www.w3.org/1999/xlink" xlink:title="Jonathan Fell collection" id="ABBRID0ESAAG" xlink:type="simple">JF</abbrev>)</td><td rowspan="1" colspan="1">79.0</td><td rowspan="1" colspan="1">46.2</td><td rowspan="1" colspan="1">38.5</td><td rowspan="1" colspan="1">26</td><td rowspan="1" colspan="1">32</td></tr><tr><td rowspan="1" colspan="1">Mean (± SD)</td><td rowspan="1" colspan="1">82.0 (± 3.6)</td><td rowspan="1" colspan="1">48.7 (± 2.4)</td><td rowspan="1" colspan="1">39.6 (± 1.5)</td><td rowspan="1" colspan="1">26.0 (± 2.2)</td><td rowspan="1" colspan="1">31.4 (± 2.0)</td></tr></tbody></table></table-wrap><fig id="F2" position="float" orientation="portrait"><object-id xmlns:xlink="http://www.w3.org/1999/xlink" content-type="doi" xlink:type="simple">10.3897/zookeys.1169.106338.figure2</object-id><object-id xmlns:xlink="http://www.w3.org/1999/xlink" content-type="arpha" xlink:type="simple">B35A14F6-2C5A-5168-A784-FDA30BA634FD</object-id><label>Figure 2.</label><caption><p><bold>A, B</bold> detail of the spire and protoconch of <italic><tp:taxon-name><tp:taxon-name-part taxon-name-part-type="genus" reg="Umbilia">Umbilia</tp:taxon-name-part><tp:taxon-name-part taxon-name-part-type="species" reg="tomdarraghi">tomdarraghi</tp:taxon-name-part></tp:taxon-name></italic> sp. nov. <bold>A</bold> holotype <named-content xmlns:xlink="http://www.w3.org/1999/xlink" content-type="dwc:institutional_code" xlink:title="Western Australian Museum" xlink:href="http://grbio.org/institution/western-australian-museum" xlink:type="simple">WAM</named-content> 89.636b <bold>B</bold> paratype 1, <named-content xmlns:xlink="http://www.w3.org/1999/xlink" content-type="dwc:institutional_code" xlink:title="Western Australian Museum" xlink:href="http://grbio.org/institution/western-australian-museum" xlink:type="simple">WAM</named-content> 89.636a <bold>C</bold><italic><tp:taxon-name><tp:taxon-name-part taxon-name-part-type="genus" reg="Umbilia">U.</tp:taxon-name-part><tp:taxon-name-part taxon-name-part-type="species" reg="hesitata">hesitata</tp:taxon-name-part><tp:taxon-name-part taxon-name-part-type="subspecies" reg="hesitata">hesitata</tp:taxon-name-part></tp:taxon-name></italic><bold>D</bold><italic><tp:taxon-name><tp:taxon-name-part taxon-name-part-type="genus" reg="Umbilia">U.</tp:taxon-name-part><tp:taxon-name-part taxon-name-part-type="species" reg="hesitata">hesitata</tp:taxon-name-part><tp:taxon-name-part taxon-name-part-type="subspecies" reg="suprastrata">suprastrata</tp:taxon-name-part></tp:taxon-name></italic>.</p></caption><graphic xmlns:xlink="http://www.w3.org/1999/xlink" xlink:href="zookeys-1169-001_article-106338__-g002.jpg" position="float" orientation="portrait" xlink:type="simple" id="oo_873248.jpg"><uri content-type="original_file" xlink:type="simple">https://binary.pensoft.net/fig/873248</uri></graphic></fig></tp:treatment-sec><tp:treatment-sec sec-type="Differential diagnosis" id="SECID0EAEAG"><title>Differential diagnosis.</title><p>When compared to extant <italic><tp:taxon-name><tp:taxon-name-part taxon-name-part-type="genus" reg="Umbilia">Umbilia</tp:taxon-name-part><tp:taxon-name-part taxon-name-part-type="species" reg="armeniaca">armeniaca</tp:taxon-name-part></tp:taxon-name></italic> and <italic><tp:taxon-name><tp:taxon-name-part taxon-name-part-type="genus" reg="Umbilia">U.</tp:taxon-name-part><tp:taxon-name-part taxon-name-part-type="species" reg="hesitata">hesitata</tp:taxon-name-part></tp:taxon-name></italic>, shell form of <italic><tp:taxon-name><tp:taxon-name-part taxon-name-part-type="genus" reg="Umbilia">U.</tp:taxon-name-part><tp:taxon-name-part taxon-name-part-type="species" reg="tomdarraghi">tomdarraghi</tp:taxon-name-part></tp:taxon-name></italic> sp. nov. is morphometrically more similar to <italic><tp:taxon-name><tp:taxon-name-part taxon-name-part-type="genus" reg="Umbilia">U.</tp:taxon-name-part><tp:taxon-name-part taxon-name-part-type="species" reg="hesitata">hesitata</tp:taxon-name-part></tp:taxon-name></italic> (<italic>F</italic> = 7.9, <italic>R</italic><sup>2</sup> = 0.09, <italic>P</italic> &lt; 0.001) than to <italic><tp:taxon-name><tp:taxon-name-part taxon-name-part-type="genus" reg="Umbilia">U.</tp:taxon-name-part><tp:taxon-name-part taxon-name-part-type="species" reg="armeniaca">armeniaca</tp:taxon-name-part></tp:taxon-name></italic> (<italic>F</italic> = 23.2, <italic>R</italic><sup>2</sup> = 0.14, <italic>P</italic> &lt; 0.001, Fig. <xref ref-type="fig" rid="F3">3A</xref>). The explicit distinction between <italic><tp:taxon-name><tp:taxon-name-part taxon-name-part-type="genus" reg="Umbilia">U.</tp:taxon-name-part><tp:taxon-name-part taxon-name-part-type="species" reg="tomdarraghi">tomdarraghi</tp:taxon-name-part></tp:taxon-name></italic> sp. nov. and <italic><tp:taxon-name><tp:taxon-name-part taxon-name-part-type="genus" reg="Umbilia">U.</tp:taxon-name-part><tp:taxon-name-part taxon-name-part-type="species" reg="hesitata">hesitata</tp:taxon-name-part></tp:taxon-name></italic>, when independently assessed using morphometric data for all three <italic><tp:taxon-name><tp:taxon-name-part taxon-name-part-type="genus" reg="Umbilia">U.</tp:taxon-name-part><tp:taxon-name-part taxon-name-part-type="species" reg="hesitata">hesitata</tp:taxon-name-part></tp:taxon-name></italic> subspecies (<italic><tp:taxon-name><tp:taxon-name-part taxon-name-part-type="genus" reg="Umbilia">U.</tp:taxon-name-part><tp:taxon-name-part taxon-name-part-type="species" reg="hesitata">hesitata</tp:taxon-name-part><tp:taxon-name-part taxon-name-part-type="subspecies" reg="hesitata">hesitata</tp:taxon-name-part></tp:taxon-name></italic>, <italic><tp:taxon-name><tp:taxon-name-part taxon-name-part-type="genus" reg="Umbilia">U.</tp:taxon-name-part><tp:taxon-name-part taxon-name-part-type="species" reg="hesitata">h.</tp:taxon-name-part><tp:taxon-name-part taxon-name-part-type="subspecies" reg="beddomei">beddomei</tp:taxon-name-part></tp:taxon-name></italic> and <italic><tp:taxon-name><tp:taxon-name-part taxon-name-part-type="genus" reg="Umbilia">U.</tp:taxon-name-part><tp:taxon-name-part taxon-name-part-type="species" reg="hesitata">h.</tp:taxon-name-part><tp:taxon-name-part taxon-name-part-type="subspecies" reg="suprastrata">suprastrata</tp:taxon-name-part></tp:taxon-name></italic>), showed clear separation (<italic>F</italic> = 6.9, <italic>R</italic><sup>2</sup> = 0.08, <italic>P</italic> &lt; 0.001), with <italic><tp:taxon-name><tp:taxon-name-part taxon-name-part-type="genus" reg="Umbilia">U.</tp:taxon-name-part><tp:taxon-name-part taxon-name-part-type="species" reg="hesitata">hesitata</tp:taxon-name-part></tp:taxon-name></italic> being significantly more variable in shell form (<italic>F</italic> = 10.1, <italic>P</italic> &lt; 0.01) than <italic><tp:taxon-name><tp:taxon-name-part taxon-name-part-type="genus" reg="Umbilia">U.</tp:taxon-name-part><tp:taxon-name-part taxon-name-part-type="species" reg="tomdarraghi">tomdarraghi</tp:taxon-name-part></tp:taxon-name></italic> sp. nov. (Fig. <xref ref-type="fig" rid="F3">3B</xref>). When compared to individual subspecies of <italic><tp:taxon-name><tp:taxon-name-part taxon-name-part-type="genus" reg="Umbilia">U.</tp:taxon-name-part><tp:taxon-name-part taxon-name-part-type="species" reg="hesitata">hesitata</tp:taxon-name-part></tp:taxon-name></italic>, shell form of <italic><tp:taxon-name><tp:taxon-name-part taxon-name-part-type="genus" reg="Umbilia">U.</tp:taxon-name-part><tp:taxon-name-part taxon-name-part-type="species" reg="tomdarraghi">tomdarraghi</tp:taxon-name-part></tp:taxon-name></italic> sp. nov. is most similar to <italic><tp:taxon-name><tp:taxon-name-part taxon-name-part-type="genus" reg="Umbilia">U.</tp:taxon-name-part><tp:taxon-name-part taxon-name-part-type="species" reg="hesitata">h.</tp:taxon-name-part><tp:taxon-name-part taxon-name-part-type="subspecies" reg="suprastrata">suprastrata</tp:taxon-name-part></tp:taxon-name></italic>, but <italic><tp:taxon-name><tp:taxon-name-part taxon-name-part-type="genus" reg="Umbilia">U.</tp:taxon-name-part><tp:taxon-name-part taxon-name-part-type="species" reg="hesitata">h.</tp:taxon-name-part><tp:taxon-name-part taxon-name-part-type="subspecies" reg="suprastrata">suprastrata</tp:taxon-name-part></tp:taxon-name></italic> is more similar to both <italic><tp:taxon-name><tp:taxon-name-part taxon-name-part-type="genus" reg="Umbilia">U.</tp:taxon-name-part><tp:taxon-name-part taxon-name-part-type="species" reg="hesitata">h.</tp:taxon-name-part><tp:taxon-name-part taxon-name-part-type="subspecies" reg="hesitata">hesitata</tp:taxon-name-part></tp:taxon-name></italic> and <italic><tp:taxon-name><tp:taxon-name-part taxon-name-part-type="genus" reg="Umbilia">U.</tp:taxon-name-part><tp:taxon-name-part taxon-name-part-type="species" reg="hesitata">h.</tp:taxon-name-part><tp:taxon-name-part taxon-name-part-type="subspecies" reg="beddomei">beddomei</tp:taxon-name-part></tp:taxon-name></italic> than it is to <italic><tp:taxon-name><tp:taxon-name-part taxon-name-part-type="genus" reg="Umbilia">U.</tp:taxon-name-part><tp:taxon-name-part taxon-name-part-type="species" reg="tomdarraghi">tomdarraghi</tp:taxon-name-part></tp:taxon-name></italic> sp. nov. (Fig. <xref ref-type="fig" rid="F3">3B</xref>; Table <xref ref-type="table" rid="T2">2</xref>). It is notable that variability in shell form among the type series specimens of <italic><tp:taxon-name><tp:taxon-name-part taxon-name-part-type="genus" reg="Umbilia">U.</tp:taxon-name-part><tp:taxon-name-part taxon-name-part-type="species" reg="tomdarraghi">tomdarraghi</tp:taxon-name-part></tp:taxon-name></italic> sp. nov. is similar to that of <italic><tp:taxon-name><tp:taxon-name-part taxon-name-part-type="genus" reg="Umbilia">U.</tp:taxon-name-part><tp:taxon-name-part taxon-name-part-type="species" reg="hesitata">h.</tp:taxon-name-part><tp:taxon-name-part taxon-name-part-type="subspecies" reg="hesitata">hesitata</tp:taxon-name-part></tp:taxon-name></italic>, <italic><tp:taxon-name><tp:taxon-name-part taxon-name-part-type="genus" reg="Umbilia">U.</tp:taxon-name-part><tp:taxon-name-part taxon-name-part-type="species" reg="hesitata">h.</tp:taxon-name-part><tp:taxon-name-part taxon-name-part-type="subspecies" reg="beddomei">beddomei</tp:taxon-name-part></tp:taxon-name></italic>, and <italic><tp:taxon-name><tp:taxon-name-part taxon-name-part-type="genus" reg="Umbilia">U.</tp:taxon-name-part><tp:taxon-name-part taxon-name-part-type="species" reg="hesitata">h.</tp:taxon-name-part><tp:taxon-name-part taxon-name-part-type="subspecies" reg="suprastrata">suprastrata</tp:taxon-name-part></tp:taxon-name></italic> (Table <xref ref-type="table" rid="T3">3</xref>). Univariate comparisons of L, <abbrev xmlns:xlink="http://www.w3.org/1999/xlink" xlink:title="v" id="ABBRID0EDPAG" xlink:type="simple">W/L</abbrev>, <abbrev xmlns:xlink="http://www.w3.org/1999/xlink" xlink:title="height to length ratio" id="ABBRID0EHPAG" xlink:type="simple">H/L</abbrev>, <abbrev xmlns:xlink="http://www.w3.org/1999/xlink" xlink:title="height to width ratio" id="ABBRID0ELPAG" xlink:type="simple">H/W</abbrev>, <abbrev xmlns:xlink="http://www.w3.org/1999/xlink" xlink:title="normalised LT" id="ABBRID0EPPAG" xlink:type="simple">nLT</abbrev>, and <abbrev xmlns:xlink="http://www.w3.org/1999/xlink" xlink:title="normalised CT" id="ABBRID0ETPAG" xlink:type="simple">nCT</abbrev> showed <italic><tp:taxon-name><tp:taxon-name-part taxon-name-part-type="genus" reg="Umbilia">U.</tp:taxon-name-part><tp:taxon-name-part taxon-name-part-type="species" reg="tomdarraghi">tomdarraghi</tp:taxon-name-part></tp:taxon-name></italic> sp. nov. to differ from <italic><tp:taxon-name><tp:taxon-name-part taxon-name-part-type="genus" reg="Umbilia">U.</tp:taxon-name-part><tp:taxon-name-part taxon-name-part-type="species" reg="hesitata">h.</tp:taxon-name-part><tp:taxon-name-part taxon-name-part-type="subspecies" reg="hesitata">hesitata</tp:taxon-name-part></tp:taxon-name></italic> by significantly greater <abbrev xmlns:xlink="http://www.w3.org/1999/xlink" xlink:title="v" id="ABBRID0ERQAG" xlink:type="simple">W/L</abbrev>, lower <abbrev xmlns:xlink="http://www.w3.org/1999/xlink" xlink:title="height to width ratio" id="ABBRID0EVQAG" xlink:type="simple">H/W</abbrev> and lower <abbrev xmlns:xlink="http://www.w3.org/1999/xlink" xlink:title="normalised CT" id="ABBRID0EZQAG" xlink:type="simple">nCT</abbrev>, from <italic><tp:taxon-name><tp:taxon-name-part taxon-name-part-type="genus" reg="Umbilia">U.</tp:taxon-name-part><tp:taxon-name-part taxon-name-part-type="species" reg="hesitata">h.</tp:taxon-name-part><tp:taxon-name-part taxon-name-part-type="subspecies" reg="beddomei">beddomei</tp:taxon-name-part></tp:taxon-name></italic> by significantly greater L and lower <abbrev xmlns:xlink="http://www.w3.org/1999/xlink" xlink:title="height to length ratio" id="ABBRID0EMRAG" xlink:type="simple">H/L</abbrev>, and from <italic><tp:taxon-name><tp:taxon-name-part taxon-name-part-type="genus" reg="Umbilia">U.</tp:taxon-name-part><tp:taxon-name-part taxon-name-part-type="species" reg="hesitata">h.</tp:taxon-name-part><tp:taxon-name-part taxon-name-part-type="subspecies" reg="suprastrata">suprastrata</tp:taxon-name-part></tp:taxon-name></italic> by significantly lower <abbrev xmlns:xlink="http://www.w3.org/1999/xlink" xlink:title="height to length ratio" id="ABBRID0E6RAG" xlink:type="simple">H/L</abbrev> and lower <abbrev xmlns:xlink="http://www.w3.org/1999/xlink" xlink:title="normalised CT" id="ABBRID0EDSAG" xlink:type="simple">nCT</abbrev> (Fig. <xref ref-type="fig" rid="F4">4</xref>). Key conchological features differentiating <italic><tp:taxon-name><tp:taxon-name-part taxon-name-part-type="genus" reg="Umbilia">U.</tp:taxon-name-part><tp:taxon-name-part taxon-name-part-type="species" reg="tomdarraghi">tomdarraghi</tp:taxon-name-part></tp:taxon-name></italic> sp. nov. from <italic><tp:taxon-name><tp:taxon-name-part taxon-name-part-type="genus" reg="Umbilia">U.</tp:taxon-name-part><tp:taxon-name-part taxon-name-part-type="species" reg="hesitata">h.</tp:taxon-name-part><tp:taxon-name-part taxon-name-part-type="subspecies" reg="hesitata">hesitata</tp:taxon-name-part></tp:taxon-name></italic>, <italic><tp:taxon-name><tp:taxon-name-part taxon-name-part-type="genus" reg="Umbilia">U.</tp:taxon-name-part><tp:taxon-name-part taxon-name-part-type="species" reg="hesitata">h.</tp:taxon-name-part><tp:taxon-name-part taxon-name-part-type="subspecies" reg="beddomei">beddomei</tp:taxon-name-part></tp:taxon-name></italic>, and <italic><tp:taxon-name><tp:taxon-name-part taxon-name-part-type="genus" reg="Umbilia">U.</tp:taxon-name-part><tp:taxon-name-part taxon-name-part-type="species" reg="hesitata">h.</tp:taxon-name-part><tp:taxon-name-part taxon-name-part-type="subspecies" reg="suprastrata">suprastrata</tp:taxon-name-part></tp:taxon-name></italic> include coarser, extended columellar teeth; the broader, flatter, blunter anterior extremity; lack of both distinct anterior dorsal tubercules and an anterior groove; a flatter base; and a much larger, protruding protoconch (Table <xref ref-type="table" rid="T4">4</xref>).</p><table-wrap id="T2" position="float" orientation="portrait"><label>Table 2.</label><caption><p><abbrev xmlns:xlink="http://www.w3.org/1999/xlink" xlink:title="v" id="ABBRID0EQUAG" xlink:type="simple">PERMANOVA</abbrev> results testing the hypotheses that there were no differences in central tendency (i.e., centroid) of shell form among the <italic><tp:taxon-name><tp:taxon-name-part taxon-name-part-type="genus" reg="Umbilia">Umbilia</tp:taxon-name-part><tp:taxon-name-part taxon-name-part-type="species" reg="hesitata">hesitata</tp:taxon-name-part></tp:taxon-name></italic> subspecies and <italic><tp:taxon-name><tp:taxon-name-part taxon-name-part-type="genus" reg="Umbilia">U.</tp:taxon-name-part><tp:taxon-name-part taxon-name-part-type="species" reg="tomdarraghi">tomdarraghi</tp:taxon-name-part></tp:taxon-name></italic> sp. nov. The Euclidean distance (<italic>D</italic>) between centroids, coefficient of determination (<italic>R<sup>2</sup></italic>), and Holm-adjusted probability that the distance between centroids arose by random chance (<italic>P</italic>) are presented.</p></caption><table id="TID0E2YAG" rules="all"><tbody><tr><th rowspan="2" colspan="1"><italic><tp:taxon-name><tp:taxon-name-part taxon-name-part-type="genus" reg="Umbilia">Umbilia</tp:taxon-name-part></tp:taxon-name></italic> sp./ssp.</th><th rowspan="1" colspan="3">
                        <italic>
                          <tp:taxon-name><tp:taxon-name-part taxon-name-part-type="genus" reg="Umbilia">U.</tp:taxon-name-part><tp:taxon-name-part taxon-name-part-type="species" reg="hesitata">h.</tp:taxon-name-part><tp:taxon-name-part taxon-name-part-type="subspecies" reg="hesitata">hesitata</tp:taxon-name-part></tp:taxon-name>
                        </italic>
                      </th><th rowspan="1" colspan="3">
                        <italic>
                          <tp:taxon-name><tp:taxon-name-part taxon-name-part-type="genus" reg="Umbilia">U.</tp:taxon-name-part><tp:taxon-name-part taxon-name-part-type="species" reg="hesitata">h.</tp:taxon-name-part><tp:taxon-name-part taxon-name-part-type="subspecies" reg="beddomei">beddomei</tp:taxon-name-part></tp:taxon-name>
                        </italic>
                      </th><th rowspan="1" colspan="3">
                        <italic>
                          <tp:taxon-name><tp:taxon-name-part taxon-name-part-type="genus" reg="Umbilia">U.</tp:taxon-name-part><tp:taxon-name-part taxon-name-part-type="species" reg="hesitata">h.</tp:taxon-name-part><tp:taxon-name-part taxon-name-part-type="subspecies" reg="suprastrata">suprastrata</tp:taxon-name-part></tp:taxon-name>
                        </italic>
                      </th></tr><tr><th rowspan="1" colspan="1">
                        <italic>D</italic>
                      </th><th rowspan="1" colspan="1">
                        <italic>R<sup>2</sup></italic>
                      </th><th rowspan="1" colspan="1">
                        <italic>P</italic>
                      </th><th rowspan="1" colspan="1">
                        <italic>D</italic>
                      </th><th rowspan="1" colspan="1">
                        <italic>R<sup>2</sup></italic>
                      </th><th rowspan="1" colspan="1">
                        <italic>P</italic>
                      </th><th rowspan="1" colspan="1">
                        <italic>D</italic>
                      </th><th rowspan="1" colspan="1">
                        <italic>R<sup>2</sup></italic>
                      </th><th rowspan="1" colspan="1">
                        <italic>P</italic>
                      </th></tr><tr><td rowspan="1" colspan="1">
                        <italic>
                          <tp:taxon-name><tp:taxon-name-part taxon-name-part-type="genus" reg="Umbilia">U.</tp:taxon-name-part><tp:taxon-name-part taxon-name-part-type="species" reg="hesitata">h.</tp:taxon-name-part><tp:taxon-name-part taxon-name-part-type="subspecies" reg="beddomei">beddomei</tp:taxon-name-part></tp:taxon-name>
                        </italic>
                      </td><td rowspan="1" colspan="1">3.21</td><td rowspan="1" colspan="1">0.36</td><td rowspan="1" colspan="1">0.001</td><td rowspan="1" colspan="1">–</td><td rowspan="1" colspan="1">–</td><td rowspan="1" colspan="1">–</td><td rowspan="1" colspan="1">–</td><td rowspan="1" colspan="1">–</td><td rowspan="1" colspan="1">–</td></tr><tr><td rowspan="1" colspan="1">
                        <italic>
                          <tp:taxon-name><tp:taxon-name-part taxon-name-part-type="genus" reg="Umbilia">U.</tp:taxon-name-part><tp:taxon-name-part taxon-name-part-type="species" reg="hesitata">h.</tp:taxon-name-part><tp:taxon-name-part taxon-name-part-type="subspecies" reg="suprastrata">suprastrata</tp:taxon-name-part></tp:taxon-name>
                        </italic>
                      </td><td rowspan="1" colspan="1">2.03</td><td rowspan="1" colspan="1">0.19</td><td rowspan="1" colspan="1">0.001</td><td rowspan="1" colspan="1">2.08</td><td rowspan="1" colspan="1">0.19</td><td rowspan="1" colspan="1">0.001</td><td rowspan="1" colspan="1">–</td><td rowspan="1" colspan="1">–</td><td rowspan="1" colspan="1">–</td></tr><tr><td rowspan="1" colspan="1"><italic><tp:taxon-name><tp:taxon-name-part taxon-name-part-type="genus" reg="Umbilia">U.</tp:taxon-name-part><tp:taxon-name-part taxon-name-part-type="species" reg="tomdarraghi">tomdarraghi</tp:taxon-name-part></tp:taxon-name></italic> sp. nov.</td><td rowspan="1" colspan="1">2.52</td><td rowspan="1" colspan="1">0.25</td><td rowspan="1" colspan="1">0.001</td><td rowspan="1" colspan="1">2.51</td><td rowspan="1" colspan="1">0.35</td><td rowspan="1" colspan="1">0.001</td><td rowspan="1" colspan="1">2.27</td><td rowspan="1" colspan="1">0.21</td><td rowspan="1" colspan="1">0.001</td></tr></tbody></table></table-wrap><table-wrap id="T3" position="float" orientation="portrait"><label>Table 3.</label><caption><p>Permutation-based test results testing the hypotheses that there were no differences in variation (i.e., dispersion) in shell form among accepted <italic><tp:taxon-name><tp:taxon-name-part taxon-name-part-type="genus" reg="Umbilia">Umbilia</tp:taxon-name-part><tp:taxon-name-part taxon-name-part-type="species" reg="hesitata">hesitata</tp:taxon-name-part></tp:taxon-name></italic> subspecies and <italic><tp:taxon-name><tp:taxon-name-part taxon-name-part-type="genus" reg="Umbilia">U.</tp:taxon-name-part><tp:taxon-name-part taxon-name-part-type="species" reg="tomdarraghi">tomdarraghi</tp:taxon-name-part></tp:taxon-name></italic> sp. nov. The mean (x̄) ± standard deviation (SD) and range in Euclidean distance that specimens were from their centroid are presented. Means with shared superscripts are not significantly (Holm-adjusted <italic>P</italic> ≥ 0.01) different.</p></caption><table id="TID0EJBBG" rules="all"><tbody><tr><th rowspan="2" colspan="1"><italic><tp:taxon-name><tp:taxon-name-part taxon-name-part-type="genus" reg="Umbilia">Umbilia</tp:taxon-name-part></tp:taxon-name></italic> sp./ssp.</th><th rowspan="1" colspan="2">Distance from centroid*</th></tr><tr><th rowspan="1" colspan="1">(x̄ ± SD)</th><th rowspan="1" colspan="1">Range</th></tr><tr><td rowspan="1" colspan="1">
                        <italic>
                          <tp:taxon-name><tp:taxon-name-part taxon-name-part-type="genus" reg="Umbilia">U.</tp:taxon-name-part><tp:taxon-name-part taxon-name-part-type="species" reg="hesitata">h.</tp:taxon-name-part><tp:taxon-name-part taxon-name-part-type="subspecies" reg="hesitata">hesitata</tp:taxon-name-part></tp:taxon-name>
                        </italic>
                      </td><td rowspan="1" colspan="1">1.95 ± 0.68<sup>a</sup></td><td rowspan="1" colspan="1">0.92–3.58</td></tr><tr><td rowspan="1" colspan="1">
                        <italic>
                          <tp:taxon-name><tp:taxon-name-part taxon-name-part-type="genus" reg="Umbilia">U.</tp:taxon-name-part><tp:taxon-name-part taxon-name-part-type="species" reg="hesitata">h.</tp:taxon-name-part><tp:taxon-name-part taxon-name-part-type="subspecies" reg="beddomei">beddomei</tp:taxon-name-part></tp:taxon-name>
                        </italic>
                      </td><td rowspan="1" colspan="1">1.77 ± 0.59<sup>a</sup></td><td rowspan="1" colspan="1">0.84–3.05</td></tr><tr><td rowspan="1" colspan="1">
                        <italic>
                          <tp:taxon-name><tp:taxon-name-part taxon-name-part-type="genus" reg="Umbilia">U.</tp:taxon-name-part><tp:taxon-name-part taxon-name-part-type="species" reg="hesitata">h.</tp:taxon-name-part><tp:taxon-name-part taxon-name-part-type="subspecies" reg="suprastrata">suprastrata</tp:taxon-name-part></tp:taxon-name>
                        </italic>
                      </td><td rowspan="1" colspan="1">2.01 ± 0.61<sup>a</sup></td><td rowspan="1" colspan="1">0.86–3.40</td></tr><tr><td rowspan="1" colspan="1"><italic><tp:taxon-name><tp:taxon-name-part taxon-name-part-type="genus" reg="Umbilia">U.</tp:taxon-name-part><tp:taxon-name-part taxon-name-part-type="species" reg="tomdarraghi">tomdarraghi</tp:taxon-name-part></tp:taxon-name></italic> sp. nov.</td><td rowspan="1" colspan="1">1.43 ± 0.45<sup>a</sup></td><td rowspan="1" colspan="1">0.67–2.15</td></tr></tbody></table></table-wrap><table-wrap id="T4" position="float" orientation="portrait"><label>Table 4.</label><caption><p>Comparison of key conchological features of <italic><tp:taxon-name><tp:taxon-name-part taxon-name-part-type="genus" reg="Umbilia">Umbilia</tp:taxon-name-part><tp:taxon-name-part taxon-name-part-type="species" reg="hesitata">hesitata</tp:taxon-name-part><tp:taxon-name-part taxon-name-part-type="subspecies" reg="hesitata">hesitata</tp:taxon-name-part></tp:taxon-name></italic>, <italic><tp:taxon-name><tp:taxon-name-part taxon-name-part-type="genus" reg="Umbilia">U.</tp:taxon-name-part><tp:taxon-name-part taxon-name-part-type="species" reg="hesitata">h.</tp:taxon-name-part><tp:taxon-name-part taxon-name-part-type="subspecies" reg="beddomei">beddomei</tp:taxon-name-part></tp:taxon-name></italic>, <italic><tp:taxon-name><tp:taxon-name-part taxon-name-part-type="genus" reg="Umbilia">U.</tp:taxon-name-part><tp:taxon-name-part taxon-name-part-type="species" reg="hesitata">h.</tp:taxon-name-part><tp:taxon-name-part taxon-name-part-type="subspecies" reg="suprastrata">suprastrata</tp:taxon-name-part></tp:taxon-name></italic> and <italic><tp:taxon-name><tp:taxon-name-part taxon-name-part-type="genus" reg="Umbilia">U.</tp:taxon-name-part><tp:taxon-name-part taxon-name-part-type="species" reg="tomdarraghi">tomdarraghi</tp:taxon-name-part></tp:taxon-name></italic> sp. nov.</p></caption><table id="TID0E5FBG" rules="all"><tbody><tr><th rowspan="1" colspan="1">Feature:</th><th rowspan="1" colspan="1">
                        <italic>
                          <tp:taxon-name><tp:taxon-name-part taxon-name-part-type="genus" reg="Umbilia">Umbilia</tp:taxon-name-part><tp:taxon-name-part taxon-name-part-type="species" reg="hesitata">hesitata</tp:taxon-name-part><tp:taxon-name-part taxon-name-part-type="subspecies" reg="hesitata">hesitata</tp:taxon-name-part></tp:taxon-name>
                        </italic>
                      </th><th rowspan="1" colspan="1">
                        <italic>
                          <tp:taxon-name><tp:taxon-name-part taxon-name-part-type="genus" reg="Umbilia">U.</tp:taxon-name-part><tp:taxon-name-part taxon-name-part-type="species" reg="hesitata">hesitata</tp:taxon-name-part><tp:taxon-name-part taxon-name-part-type="subspecies" reg="beddomei">beddomei</tp:taxon-name-part></tp:taxon-name>
                        </italic>
                      </th><th rowspan="1" colspan="1">
                        <italic>
                          <tp:taxon-name><tp:taxon-name-part taxon-name-part-type="genus" reg="Umbilia">U.</tp:taxon-name-part><tp:taxon-name-part taxon-name-part-type="species" reg="hesitata">hesitata</tp:taxon-name-part><tp:taxon-name-part taxon-name-part-type="subspecies" reg="suprastrata">suprastrata</tp:taxon-name-part></tp:taxon-name>
                        </italic>
                      </th><th rowspan="1" colspan="1"><italic><tp:taxon-name><tp:taxon-name-part taxon-name-part-type="genus" reg="Umbilia">U.</tp:taxon-name-part><tp:taxon-name-part taxon-name-part-type="species" reg="tomdarraghi">tomdarraghi</tp:taxon-name-part></tp:taxon-name></italic> sp. nov.</th></tr><tr><td rowspan="1" colspan="1">Columellar teeth:</td><td rowspan="1" colspan="1">Fine, restricted to aperture.</td><td rowspan="1" colspan="1">Fine, restricted to aperture.</td><td rowspan="1" colspan="1">Fine, restricted to aperture.</td><td rowspan="1" colspan="1">Coarse, extending onto base.</td></tr><tr><td rowspan="1" colspan="1">Anterior extremity:</td><td rowspan="1" colspan="1">Extended, rostrate, tapering; anterior tips somewhat pointed.</td><td rowspan="1" colspan="1">Shorter, broader; often callused.</td><td rowspan="1" colspan="1">Similar to <italic><tp:taxon-name><tp:taxon-name-part taxon-name-part-type="genus" reg="Umbilia">U.</tp:taxon-name-part><tp:taxon-name-part taxon-name-part-type="species" reg="hesitata">h.</tp:taxon-name-part><tp:taxon-name-part taxon-name-part-type="subspecies" reg="hesitata">hesitata</tp:taxon-name-part></tp:taxon-name></italic> but less extended.</td><td rowspan="1" colspan="1">Broader, flattened and rounded; anterior tips blunt.</td></tr><tr><td rowspan="1" colspan="1">Anterior dorsal tubercules:</td><td rowspan="1" colspan="1">Two tubercules separated by sulcus.</td><td rowspan="1" colspan="1">Two tubercules separated by sulcus.</td><td rowspan="1" colspan="1">Two tubercules separated by sulcus.</td><td rowspan="1" colspan="1">Indistinct left-side dorsal callus; no sulcus.</td></tr><tr><td rowspan="1" colspan="1">Posterior extremity:</td><td rowspan="1" colspan="1">Rostrate, pointed.</td><td rowspan="1" colspan="1">Shorter, less extended than <italic><tp:taxon-name><tp:taxon-name-part taxon-name-part-type="genus" reg="Umbilia">U.</tp:taxon-name-part><tp:taxon-name-part taxon-name-part-type="species" reg="hesitata">h.</tp:taxon-name-part><tp:taxon-name-part taxon-name-part-type="subspecies" reg="hesitata">hesitata</tp:taxon-name-part></tp:taxon-name></italic>.</td><td rowspan="1" colspan="1">Less extended than <italic><tp:taxon-name><tp:taxon-name-part taxon-name-part-type="genus" reg="Umbilia">U.</tp:taxon-name-part><tp:taxon-name-part taxon-name-part-type="species" reg="hesitata">h.</tp:taxon-name-part><tp:taxon-name-part taxon-name-part-type="subspecies" reg="hesitata">hesitata</tp:taxon-name-part></tp:taxon-name></italic>.</td><td rowspan="1" colspan="1">Less extended than <italic><tp:taxon-name><tp:taxon-name-part taxon-name-part-type="genus" reg="Umbilia">U.</tp:taxon-name-part><tp:taxon-name-part taxon-name-part-type="species" reg="hesitata">h.</tp:taxon-name-part><tp:taxon-name-part taxon-name-part-type="subspecies" reg="hesitata">hesitata</tp:taxon-name-part></tp:taxon-name></italic>.</td></tr><tr><td rowspan="1" colspan="1">Base:</td><td rowspan="1" colspan="1">Convex, flattened anteriorly.</td><td rowspan="1" colspan="1">Convex, flattened anteriorly.</td><td rowspan="1" colspan="1">More convex than <italic><tp:taxon-name><tp:taxon-name-part taxon-name-part-type="genus" reg="Umbilia">U.</tp:taxon-name-part><tp:taxon-name-part taxon-name-part-type="species" reg="hesitata">h.</tp:taxon-name-part><tp:taxon-name-part taxon-name-part-type="subspecies" reg="hesitata">hesitata</tp:taxon-name-part></tp:taxon-name></italic>; less flattened anteriorly.</td><td rowspan="1" colspan="1">Less convex and broader than <italic><tp:taxon-name><tp:taxon-name-part taxon-name-part-type="genus" reg="Umbilia">U.</tp:taxon-name-part><tp:taxon-name-part taxon-name-part-type="species" reg="hesitata">h.</tp:taxon-name-part><tp:taxon-name-part taxon-name-part-type="subspecies" reg="hesitata">hesitata</tp:taxon-name-part></tp:taxon-name></italic>; flattened anteriorly.</td></tr><tr><td rowspan="1" colspan="1">Aperture:</td><td rowspan="1" colspan="1">Widening slightly towards anterior.</td><td rowspan="1" colspan="1">Widening slightly towards anterior</td><td rowspan="1" colspan="1">Narrower than <italic><tp:taxon-name><tp:taxon-name-part taxon-name-part-type="genus" reg="Umbilia">U.</tp:taxon-name-part><tp:taxon-name-part taxon-name-part-type="species" reg="hesitata">h.</tp:taxon-name-part><tp:taxon-name-part taxon-name-part-type="subspecies" reg="hesitata">hesitata</tp:taxon-name-part></tp:taxon-name></italic>.</td><td rowspan="1" colspan="1">Narrower than <italic><tp:taxon-name><tp:taxon-name-part taxon-name-part-type="genus" reg="Umbilia">U.</tp:taxon-name-part><tp:taxon-name-part taxon-name-part-type="species" reg="hesitata">h.</tp:taxon-name-part><tp:taxon-name-part taxon-name-part-type="subspecies" reg="hesitata">hesitata</tp:taxon-name-part></tp:taxon-name></italic>; slightly constricted at anterior end of posterior canal.</td></tr><tr><td rowspan="1" colspan="1">Spire:</td><td rowspan="1" colspan="1">Spire impressed. Protoconch not protruding; positioned centrally (Fig. <xref ref-type="fig" rid="F2">2C</xref>).</td><td rowspan="1" colspan="1">Spire impressed. Protoconch not protruding; positioned centrally.</td><td rowspan="1" colspan="1">Spire impressed. Protoconch not protruding; positioned centrally (Fig. <xref ref-type="fig" rid="F2">2D</xref>).</td><td rowspan="1" colspan="1">Spire less impressed, broader. Protoconch much broader, protruding; positioned towards left side (Fig. <xref ref-type="fig" rid="F2">2A, B</xref>).</td></tr><tr><td rowspan="1" colspan="1">Anterior labral teeth:</td><td rowspan="1" colspan="1">Lengthening</td><td rowspan="1" colspan="1">Lengthening</td><td rowspan="1" colspan="1">Lengthening</td><td rowspan="1" colspan="1">Not lengthening</td></tr><tr><td rowspan="1" colspan="1">Shell formula:</td><td rowspan="1" colspan="1">87 [57-48-84] 21:20 (n=46)</td><td rowspan="1" colspan="1">61 [61-50-82] 21:19 (n=14)</td><td rowspan="1" colspan="1">85 [61-50-83] 21:20 (n=30)</td><td rowspan="1" colspan="1">82 [59-48-81] 20:17 (n=11)</td></tr></tbody></table></table-wrap><fig id="F3" position="float" orientation="portrait"><object-id xmlns:xlink="http://www.w3.org/1999/xlink" content-type="doi" xlink:type="simple">10.3897/zookeys.1169.106338.figure3</object-id><object-id xmlns:xlink="http://www.w3.org/1999/xlink" content-type="arpha" xlink:type="simple">94C6859B-74E5-59EE-A7B5-E8686325E421</object-id><label>Figure 3.</label><caption><p><bold>A</bold><abbrev xmlns:xlink="http://www.w3.org/1999/xlink" xlink:title="Non-metric multidimensional scaling" id="ABBRID0ECRBG" xlink:type="simple">nMDS</abbrev> ordination (stress = 0.14) of the resemblance matrix for <italic><tp:taxon-name><tp:taxon-name-part taxon-name-part-type="genus" reg="Umbilia">Umbilia</tp:taxon-name-part><tp:taxon-name-part taxon-name-part-type="species" reg="armeniaca">armeniaca</tp:taxon-name-part></tp:taxon-name></italic>, <italic><tp:taxon-name><tp:taxon-name-part taxon-name-part-type="genus" reg="Umbilia">U.</tp:taxon-name-part><tp:taxon-name-part taxon-name-part-type="species" reg="hesitata">hesitata</tp:taxon-name-part></tp:taxon-name></italic> and <italic><tp:taxon-name><tp:taxon-name-part taxon-name-part-type="genus" reg="Umbilia">U.</tp:taxon-name-part><tp:taxon-name-part taxon-name-part-type="species" reg="tomdarraghi">tomdarraghi</tp:taxon-name-part></tp:taxon-name></italic> sp. nov. <bold>B</bold><abbrev xmlns:xlink="http://www.w3.org/1999/xlink" xlink:title="Non-metric multidimensional scaling" id="ABBRID0EJSBG" xlink:type="simple">nMDS</abbrev> ordination (stress = 0.19) of the resemblance matrix for the three <italic><tp:taxon-name><tp:taxon-name-part taxon-name-part-type="genus" reg="Umbilia">U.</tp:taxon-name-part><tp:taxon-name-part taxon-name-part-type="species" reg="hesitata">hesitata</tp:taxon-name-part></tp:taxon-name></italic> subspecies and <italic><tp:taxon-name><tp:taxon-name-part taxon-name-part-type="genus" reg="Umbilia">U.</tp:taxon-name-part><tp:taxon-name-part taxon-name-part-type="species" reg="tomdarraghi">tomdarraghi</tp:taxon-name-part></tp:taxon-name></italic> sp. nov. Shaded ellipses indicate the 95% confidence interval of taxa (species or subspecies) centroids. The coefficient of determination (<italic>R<sup>2</sup></italic>) and probability that distances between centroids arose by random chance (<italic>P</italic>) are presented.</p></caption><graphic xmlns:xlink="http://www.w3.org/1999/xlink" xlink:href="zookeys-1169-001_article-106338__-g003.jpg" position="float" orientation="portrait" xlink:type="simple" id="oo_873249.jpg"><uri content-type="original_file" xlink:type="simple">https://binary.pensoft.net/fig/873249</uri></graphic></fig><fig id="F4" position="float" orientation="portrait"><object-id xmlns:xlink="http://www.w3.org/1999/xlink" content-type="doi" xlink:type="simple">10.3897/zookeys.1169.106338.figure4</object-id><object-id xmlns:xlink="http://www.w3.org/1999/xlink" content-type="arpha" xlink:type="simple">2965D900-8CDE-5BA7-9BD5-ABCB09C52FBD</object-id><label>Figure 4.</label><caption><p>Box plots showing univariate comparisons of <bold>A</bold> length (L) <bold>B</bold> width to length ratio (<abbrev xmlns:xlink="http://www.w3.org/1999/xlink" xlink:title="v" id="ABBRID0E1TBG" xlink:type="simple">W/L</abbrev>) <bold>C</bold> height to length ratio (<abbrev xmlns:xlink="http://www.w3.org/1999/xlink" xlink:title="height to length ratio" id="ABBRID0EAUBG" xlink:type="simple">H/L</abbrev>) <bold>D</bold> height to width ratio (<abbrev xmlns:xlink="http://www.w3.org/1999/xlink" xlink:title="height to width ratio" id="ABBRID0EGUBG" xlink:type="simple">H/W</abbrev>) <bold>E</bold> normalised labral tooth count (<abbrev xmlns:xlink="http://www.w3.org/1999/xlink" xlink:title="normalised LT" id="ABBRID0EMUBG" xlink:type="simple">nLT</abbrev>) and <bold>F</bold> normalised columellar tooth count (<abbrev xmlns:xlink="http://www.w3.org/1999/xlink" xlink:title="normalised CT" id="ABBRID0ESUBG" xlink:type="simple">nCT</abbrev>) among the accepted subspecies of <italic><tp:taxon-name><tp:taxon-name-part taxon-name-part-type="genus" reg="Umbilia">Umbilia</tp:taxon-name-part><tp:taxon-name-part taxon-name-part-type="species" reg="hesitata">hesitata</tp:taxon-name-part></tp:taxon-name></italic> (<italic><tp:taxon-name><tp:taxon-name-part taxon-name-part-type="genus" reg="Umbilia">U.</tp:taxon-name-part><tp:taxon-name-part taxon-name-part-type="species" reg="hesitata">h.</tp:taxon-name-part><tp:taxon-name-part taxon-name-part-type="subspecies" reg="hesitata">hesitata</tp:taxon-name-part></tp:taxon-name></italic>, <italic><tp:taxon-name><tp:taxon-name-part taxon-name-part-type="genus" reg="Umbilia">U.</tp:taxon-name-part><tp:taxon-name-part taxon-name-part-type="species" reg="hesitata">h.</tp:taxon-name-part><tp:taxon-name-part taxon-name-part-type="subspecies" reg="beddomei">beddomei</tp:taxon-name-part></tp:taxon-name></italic>, <italic><tp:taxon-name><tp:taxon-name-part taxon-name-part-type="genus" reg="Umbilia">U.</tp:taxon-name-part><tp:taxon-name-part taxon-name-part-type="species" reg="hesitata">h.</tp:taxon-name-part><tp:taxon-name-part taxon-name-part-type="subspecies" reg="suprastrata">suprastrata</tp:taxon-name-part></tp:taxon-name></italic>) and <italic><tp:taxon-name><tp:taxon-name-part taxon-name-part-type="genus" reg="Umbilia">U.</tp:taxon-name-part><tp:taxon-name-part taxon-name-part-type="species" reg="tomdarraghi">tomdarraghi</tp:taxon-name-part></tp:taxon-name></italic> sp. nov. Diamonds represent group means, boxes illustrate first and third quartile as box edges and median as central line. Shared superscripts identify means that are not statistically different (Holm-adjusted <italic>P</italic> ≥ 0.01) among taxa.</p></caption><graphic xmlns:xlink="http://www.w3.org/1999/xlink" xlink:href="zookeys-1169-001_article-106338__-g004.jpg" position="float" orientation="portrait" xlink:type="simple" id="oo_873250.jpg"><uri content-type="original_file" xlink:type="simple">https://binary.pensoft.net/fig/873250</uri></graphic></fig><p>A second species of <italic><tp:taxon-name><tp:taxon-name-part taxon-name-part-type="genus" reg="Umbilia">Umbilia</tp:taxon-name-part></tp:taxon-name></italic>, <italic><tp:taxon-name><tp:taxon-name-part taxon-name-part-type="genus" reg="Umbilia">U.</tp:taxon-name-part><tp:taxon-name-part taxon-name-part-type="species" reg="fodinata">fodinata</tp:taxon-name-part></tp:taxon-name></italic> (Darragh, 2011), occurs with <italic><tp:taxon-name><tp:taxon-name-part taxon-name-part-type="genus" reg="Umbilia">U.</tp:taxon-name-part><tp:taxon-name-part taxon-name-part-type="species" reg="tomdarraghi">tomdarraghi</tp:taxon-name-part></tp:taxon-name></italic> sp. nov. within the Roe Calcarenite. While <xref ref-type="bibr" rid="B4">Darragh (2011)</xref> originally assigned this species to the genus <italic><tp:taxon-name><tp:taxon-name-part taxon-name-part-type="genus" reg="Zoila">Zoila</tp:taxon-name-part></tp:taxon-name></italic> Jousseaume, 1884, in the most recent review of the family, <xref ref-type="bibr" rid="B12">Lorenz (2017</xref>, <xref ref-type="bibr" rid="B13">2018</xref>) placed the species within <italic><tp:taxon-name><tp:taxon-name-part taxon-name-part-type="genus" reg="Umbilia">Umbilia</tp:taxon-name-part></tp:taxon-name></italic> and this position is adopted here. Like <italic><tp:taxon-name><tp:taxon-name-part taxon-name-part-type="genus" reg="Umbilia">U.</tp:taxon-name-part><tp:taxon-name-part taxon-name-part-type="species" reg="tomdarraghi">tomdarraghi</tp:taxon-name-part></tp:taxon-name></italic> sp. nov., the spire of <italic><tp:taxon-name><tp:taxon-name-part taxon-name-part-type="genus" reg="Umbilia">U.</tp:taxon-name-part><tp:taxon-name-part taxon-name-part-type="species" reg="fodinata">fodinata</tp:taxon-name-part></tp:taxon-name></italic> protrudes beyond the last shell whorl, but it is readily distinguished from <italic><tp:taxon-name><tp:taxon-name-part taxon-name-part-type="genus" reg="Umbilia">U.</tp:taxon-name-part><tp:taxon-name-part taxon-name-part-type="species" reg="tomdarraghi">tomdarraghi</tp:taxon-name-part></tp:taxon-name></italic> sp. nov. by its smaller size (72 mm), shell form (<abbrev xmlns:xlink="http://www.w3.org/1999/xlink" xlink:title="v" id="ABBRID0E1ZBG" xlink:type="simple">W/L</abbrev> 65%; <abbrev xmlns:xlink="http://www.w3.org/1999/xlink" xlink:title="height to length ratio" id="ABBRID0E5ZBG" xlink:type="simple">H/L</abbrev> 54%), well-developed fossula, less extended posterior extremity, more tapered and shorter anterior extremity, and in the structure of the anterior-most columellar teeth, which are longer and coarser than those elsewhere on the columella and extend further onto the base (<xref ref-type="bibr" rid="B4">Darragh 2011</xref>).</p><p>Pliocene strata of the Cameron Inlet Formation at Flinders Island, off the north-east coast of Tasmania, around 2,000 km from the Roe Plains, contain at least three species of cowries, including two species of <italic><tp:taxon-name><tp:taxon-name-part taxon-name-part-type="genus" reg="Umbilia">Umbilia</tp:taxon-name-part></tp:taxon-name></italic>: <italic><tp:taxon-name><tp:taxon-name-part taxon-name-part-type="genus" reg="Umbilia">U.</tp:taxon-name-part><tp:taxon-name-part taxon-name-part-type="species" reg="furneauxensis">furneauxensis</tp:taxon-name-part></tp:taxon-name></italic><xref ref-type="bibr" rid="B20">Southgate et al., 2021</xref> and <italic><tp:taxon-name><tp:taxon-name-part taxon-name-part-type="genus" reg="Umbilia">U.</tp:taxon-name-part><tp:taxon-name-part taxon-name-part-type="species" reg="hesitata">hesitata</tp:taxon-name-part></tp:taxon-name></italic> (<xref ref-type="bibr" rid="B21">Sutherland and Kershaw 1970</xref>; <xref ref-type="bibr" rid="B2">Darragh 1985</xref>; <xref ref-type="bibr" rid="B20">Southgate et al. 2021</xref>; <xref ref-type="bibr" rid="B19">Southgate and Roberts 2022</xref>). <italic><tp:taxon-name><tp:taxon-name-part taxon-name-part-type="genus" reg="Umbilia">Umbilia</tp:taxon-name-part><tp:taxon-name-part taxon-name-part-type="species" reg="furneauxensis">furneauxensis</tp:taxon-name-part></tp:taxon-name></italic> differs from <italic><tp:taxon-name><tp:taxon-name-part taxon-name-part-type="genus" reg="Umbilia">U.</tp:taxon-name-part><tp:taxon-name-part taxon-name-part-type="species" reg="tomdarraghi">tomdarraghi</tp:taxon-name-part></tp:taxon-name></italic> sp. nov. by its much smaller size (&lt;60 mm), extension of apertural dentition to at least midway on the base and labrum, and heavily callused margins that may form a dimpled surface extending to the base. Flinders Island fossils assigned to <italic><tp:taxon-name><tp:taxon-name-part taxon-name-part-type="genus" reg="Umbilia">U.</tp:taxon-name-part><tp:taxon-name-part taxon-name-part-type="species" reg="hesitata">hesitata</tp:taxon-name-part></tp:taxon-name></italic> can be distinguished from <italic><tp:taxon-name><tp:taxon-name-part taxon-name-part-type="genus" reg="Umbilia">U.</tp:taxon-name-part><tp:taxon-name-part taxon-name-part-type="species" reg="tomdarraghi">tomdarraghi</tp:taxon-name-part></tp:taxon-name></italic> sp. nov. by their much greater extension of both anterior and posterior extremities, restriction of their finer columellar teeth to the aperture, lengthening of the anterior-most labral teeth, a more convex base, and a more umbilicate spire with less prominent protoconch. However, comparison of <italic><tp:taxon-name><tp:taxon-name-part taxon-name-part-type="genus" reg="Umbilia">U.</tp:taxon-name-part><tp:taxon-name-part taxon-name-part-type="species" reg="tomdarraghi">tomdarraghi</tp:taxon-name-part></tp:taxon-name></italic> sp. nov. with <italic><tp:taxon-name><tp:taxon-name-part taxon-name-part-type="genus" reg="Umbilia">U.</tp:taxon-name-part><tp:taxon-name-part taxon-name-part-type="species" reg="hesitata">hesitata</tp:taxon-name-part></tp:taxon-name></italic> from the Cameron Inlet Formation is done with caution at this stage because available specimens (<italic>n</italic> = 16, <abbrev xmlns:xlink="http://www.w3.org/1999/xlink" xlink:title="Museums Victoria" id="ABBRID0E44BG" xlink:type="simple">MV</abbrev> collection) vary considerably in shell form and conchological features to such an extent that they may not represent a single taxon.</p><p><italic><tp:taxon-name><tp:taxon-name-part taxon-name-part-type="genus" reg="Umbilia">Umbilia</tp:taxon-name-part><tp:taxon-name-part taxon-name-part-type="species" reg="tomdarraghi">tomdarraghi</tp:taxon-name-part></tp:taxon-name></italic> sp. nov. superficially resembles the Miocene species <italic><tp:taxon-name><tp:taxon-name-part taxon-name-part-type="genus" reg="Umbilia">U.</tp:taxon-name-part><tp:taxon-name-part taxon-name-part-type="species" reg="eximia">eximia</tp:taxon-name-part></tp:taxon-name></italic> (G.B. Sowerby I, 1845) and <italic><tp:taxon-name><tp:taxon-name-part taxon-name-part-type="genus" reg="Umbilia">U.</tp:taxon-name-part><tp:taxon-name-part taxon-name-part-type="species" reg="hallani">hallani</tp:taxon-name-part></tp:taxon-name></italic> Hawke, 2020. It differs from the former by its much less prominent extremities, lack of prominent anterior dorsal tubercules, and by differences in the structure of the columellar teeth which, in <italic><tp:taxon-name><tp:taxon-name-part taxon-name-part-type="genus" reg="Umbilia">U.</tp:taxon-name-part><tp:taxon-name-part taxon-name-part-type="species" reg="eximia">eximia</tp:taxon-name-part></tp:taxon-name></italic>, are generally broad, deeply incised, and rectangular in cross section. <italic><tp:taxon-name><tp:taxon-name-part taxon-name-part-type="genus" reg="Umbilia">Umbilia</tp:taxon-name-part><tp:taxon-name-part taxon-name-part-type="species" reg="hallani">hallani</tp:taxon-name-part></tp:taxon-name></italic> is readily distinguished from <italic><tp:taxon-name><tp:taxon-name-part taxon-name-part-type="genus" reg="Umbilia">U.</tp:taxon-name-part><tp:taxon-name-part taxon-name-part-type="species" reg="tomdarraghi">tomdarraghi</tp:taxon-name-part></tp:taxon-name></italic> sp. nov. by its much smaller size with a more inflated body whorl and rostrate anterior extremity, and by the moderately formed anterior dorsal tubercules, separated by a diagonal groove.</p></tp:treatment-sec><tp:treatment-sec sec-type="etymology" id="SECID0EGAAI"><title>Etymology.</title><p>Named to honour Dr T.A. Darragh, invertebrate paleontologist at Museums Victoria, Melbourne, Australia, in recognition of his significant contribution to our understanding of Australian marine molluscs, both fossil and living.</p></tp:treatment-sec><tp:treatment-sec sec-type="distribution" id="SECID0ELAAI"><title>Distribution.</title><p>Known only from the Roe Calcarenite of the Roe Plains, Western Australia.</p></tp:treatment-sec><ref-list><ref id="B3"><mixed-citation xmlns:xlink="http://www.w3.org/1999/xlink" xlink:type="simple"><person-group><name name-style="western"><surname>Darragh</surname><given-names>TA</given-names></name></person-group> (<year>2002</year>) <article-title>A revision of the Australian genus <italic><tp:taxon-name><tp:taxon-name-part taxon-name-part-type="genus">Umbilia</tp:taxon-name-part></tp:taxon-name></italic> (<tp:taxon-name><tp:taxon-name-part taxon-name-part-type="class">Gastropoda</tp:taxon-name-part></tp:taxon-name>: <tp:taxon-name><tp:taxon-name-part taxon-name-part-type="family">Cypraeidae</tp:taxon-name-part></tp:taxon-name>).</article-title><source>Memoirs of the Museum of Victoria</source><volume>59</volume>(<issue>2</issue>): <fpage>355</fpage>–<lpage>392</lpage>. <ext-link xlink:href="10.24199/j.mmv.2002.59.7" ext-link-type="doi" xlink:type="simple">https://doi.org/10.24199/j.mmv.2002.59.7</ext-link></mixed-citation></ref><ref id="B22"><mixed-citation xmlns:xlink="http://www.w3.org/1999/xlink" xlink:type="simple"><person-group><name name-style="western"><surname>Wilson</surname><given-names>BR</given-names></name><name name-style="western"><surname>Clarkson</surname><given-names>P</given-names></name></person-group> (<year>2004</year>) <source>Australia’s Spectacular Cowries: a Review and Field Study of Two Endemic Genera, <italic><tp:taxon-name><tp:taxon-name-part taxon-name-part-type="genus">Zoila</tp:taxon-name-part></tp:taxon-name></italic> and <italic><tp:taxon-name><tp:taxon-name-part taxon-name-part-type="genus">Umbilia</tp:taxon-name-part></tp:taxon-name></italic>.</source><publisher-name>Odyssey Publishing</publisher-name>, <publisher-loc>El Cajon</publisher-loc>, <size units="page">396 pp</size>.</mixed-citation></ref><ref id="B5"><mixed-citation xmlns:xlink="http://www.w3.org/1999/xlink" xlink:type="simple"><person-group><name name-style="western"><surname>Goudey</surname><given-names>CJ</given-names></name></person-group> (<year>2015</year>) <source>A Pictorial Guide of Australian Fossil Cowries and their Allies.</source><publisher-name>Published by the author</publisher-name>, <publisher-loc>Avalon</publisher-loc>, <size units="page">87 pp</size>.</mixed-citation></ref><ref id="B13"><mixed-citation xmlns:xlink="http://www.w3.org/1999/xlink" xlink:type="simple"><person-group><name name-style="western"><surname>Lorenz</surname><given-names>F</given-names></name></person-group> (<year>2018</year>) <source>Cowries: A Guide to the Gastropod Family <tp:taxon-name><tp:taxon-name-part taxon-name-part-type="family">Cypraeidae</tp:taxon-name-part></tp:taxon-name> (Vol. 2): Shells and Animals.</source><publisher-name>Conchbooks</publisher-name>, <publisher-loc>Harxheim</publisher-loc>, <size units="page">715 pp</size>.</mixed-citation></ref><ref id="B4"><mixed-citation xmlns:xlink="http://www.w3.org/1999/xlink" xlink:type="simple"><person-group><name name-style="western"><surname>Darragh</surname><given-names>TA</given-names></name></person-group> (<year>2011</year>) <article-title>A revision of the Australian fossil species of <tp:taxon-name><tp:taxon-name-part taxon-name-part-type="genus">Zoila</tp:taxon-name-part></tp:taxon-name> (<tp:taxon-name><tp:taxon-name-part taxon-name-part-type="class">Gastropoda</tp:taxon-name-part></tp:taxon-name>: <tp:taxon-name><tp:taxon-name-part taxon-name-part-type="family">Cypraeidae</tp:taxon-name-part></tp:taxon-name>).</article-title><source>Memoirs of the Museum of Victoria</source><volume>68</volume>: <fpage>1</fpage>–<lpage>28</lpage>. <ext-link xlink:href="10.24199/j.mmv.2011.68.01" ext-link-type="doi" xlink:type="simple">https://doi.org/10.24199/j.mmv.2011.68.01</ext-link></mixed-citation></ref><ref id="B12"><mixed-citation xmlns:xlink="http://www.w3.org/1999/xlink" xlink:type="simple"><person-group><name name-style="western"><surname>Lorenz</surname><given-names>F</given-names></name></person-group> (<year>2017</year>) <source>Cowries: a Guide to the Gastropod Family <tp:taxon-name><tp:taxon-name-part taxon-name-part-type="family">Cypraeidae</tp:taxon-name-part></tp:taxon-name> (Vol. 1): Biology and Systematics.</source><publisher-name>Conchbooks</publisher-name>, <publisher-loc>Harxheim</publisher-loc>, <size units="page">644 pp</size>.</mixed-citation></ref><ref id="B20"><mixed-citation xmlns:xlink="http://www.w3.org/1999/xlink" xlink:type="simple"><person-group><name name-style="western"><surname>Southgate</surname><given-names>PC</given-names></name><name name-style="western"><surname>Militz</surname><given-names>TA</given-names></name><name name-style="western"><surname>Roberts</surname><given-names>M</given-names></name></person-group> (<year>2021</year>) <article-title>A new species of <italic><tp:taxon-name><tp:taxon-name-part taxon-name-part-type="genus">Umbilia</tp:taxon-name-part></tp:taxon-name></italic> Jousseaume, 1884 (<tp:taxon-name><tp:taxon-name-part taxon-name-part-type="phylum">Mollusca</tp:taxon-name-part></tp:taxon-name>: <tp:taxon-name><tp:taxon-name-part taxon-name-part-type="family">Cypraeidae</tp:taxon-name-part></tp:taxon-name>) from the Australian Pliocene.</article-title><source>Molluscan Research</source><volume>41</volume>(<issue>3</issue>): <fpage>214</fpage>–<lpage>221</lpage>. <ext-link xlink:href="10.1080/13235818.2021.1962588" ext-link-type="doi" xlink:type="simple">https://doi.org/10.1080/13235818.2021.1962588</ext-link></mixed-citation></ref><ref id="B21"><mixed-citation xmlns:xlink="http://www.w3.org/1999/xlink" xlink:type="simple"><person-group><name name-style="western"><surname>Sutherland</surname><given-names>FL</given-names></name><name name-style="western"><surname>Kershaw</surname><given-names>RC</given-names></name></person-group> (<year>1970</year>) <article-title>The Cainozoic geology of Flinders Island, Bass Strait.</article-title><source>Papers and Proceedings of the Royal Society of Tasmania</source><volume>105</volume>: <fpage>151</fpage>–<lpage>176</lpage>. <ext-link xlink:href="10.26749/rstpp.105.151" ext-link-type="doi" xlink:type="simple">https://doi.org/10.26749/rstpp.105.151</ext-link></mixed-citation></ref><ref id="B2"><mixed-citation xmlns:xlink="http://www.w3.org/1999/xlink" xlink:type="simple"><person-group><name name-style="western"><surname>Darragh</surname><given-names>TA</given-names></name></person-group> (<year>1985</year>) <article-title>Molluscan biogeography and biostratigraphy of the Tertiary of southeastern Australia.</article-title><source>Alcheringa</source><volume>9</volume>(<issue>2</issue>): <fpage>83</fpage>–<lpage>116</lpage>. <ext-link xlink:href="10.1080/03115518508618960" ext-link-type="doi" xlink:type="simple">https://doi.org/10.1080/03115518508618960</ext-link></mixed-citation></ref><ref id="B19"><mixed-citation xmlns:xlink="http://www.w3.org/1999/xlink" xlink:type="simple"><person-group><name name-style="western"><surname>Southgate</surname><given-names>PC</given-names></name><name name-style="western"><surname>Roberts</surname><given-names>M</given-names></name></person-group> (<year>2022</year>) <article-title>A new species of <italic><tp:taxon-name><tp:taxon-name-part taxon-name-part-type="genus">Austrocypraea</tp:taxon-name-part></tp:taxon-name></italic> (<tp:taxon-name><tp:taxon-name-part taxon-name-part-type="phylum">Mollusca</tp:taxon-name-part></tp:taxon-name>: <tp:taxon-name><tp:taxon-name-part taxon-name-part-type="class">Gastropoda</tp:taxon-name-part></tp:taxon-name>: <tp:taxon-name><tp:taxon-name-part taxon-name-part-type="family">Cypraeidae</tp:taxon-name-part></tp:taxon-name>) from the Pliocene of Flinders Island, Tasmania.</article-title><source>ZooKeys</source><volume>1123</volume>: <fpage>173</fpage>–<lpage>185</lpage>. <ext-link xlink:href="10.3897/zookeys.1123.90917" ext-link-type="doi" xlink:type="simple">https://doi.org/10.3897/zookeys.1123.90917</ext-link></mixed-citation></ref></ref-list></tp:taxon-treatment>
